# Supplementary material for: The Paradox of Digital Monitoring: A Cross-Sectional Study of mHealth Adoption and Its Association with Psychological Distress Among Pregnant Women in Romania
Source: Healthcare (Basel). 2026 May 1;14(9):1216. doi: 10.3390/healthcare14091216 (PMC13163444; doi:10.3390/healthcare14091216)
Supplement: Supplementary file 1 [file healthcare-14-01216-s001.zip]

Archive with 1 entries (1 files):
- healthcare-4231080-supplementary.pdf
